# Supplementary material for: Neutrophil Depletion Attenuates Placental Ischemia-Induced Hypertension in the Rat
Source: PLoS One. 2015 Jul 2;10(7):e0132063. doi: 10.1371/journal.pone.0132063 (PMC4509576; doi:10.1371/journal.pone.0132063)
Supplement: S1 File — (XLSX) [file pone.0132063.s003.xlsx]

## Sheet: PMN subset for PLOS 022615 Supp
Regal Rat ID	Simple treatment per % PMN	MAP mm Hg	Fraction Resorbed DOD	Total Mean Pup Wt (g)	Total Mean Placental Wt (g)	Plasma VEGF	C3a serum Westerns Gda19 in 5 ul serum	CH50 Plasma or serum Gda 19	CD43 Lab+spong+uterus	Units Lung MPO/mg protein	Surgeon	RUPP Surgery Day Weight (g)	Carotid Surgeon	D.O.D. Weight (g)	Total Live Pups	Total Resorbed Pups	Total Fetus Count	Antioxidants (mM) trolox assay plasma	MDA plasma (uM)	Placenta MDA (uM) equivalents	Kidney MDA (uM) equivalents	GD18 MHCT	GD19 MHCT
226	RUPPaPMN	92	0.428571	1.95	0.34	757.077	5.28	171.8			AB	295	AB	303	8	6	14	1.031	13.3	8.76	13.89	35	34
227	ShamaPMN	106	0.0714286	2.06	0.4	582.255	2.9	163.5			AB	289	AB	321	13	1	14	0.983	8.4	17.23	15.97	33	32
228	RUPP NRS	132	1			987.098	5.35	287.7		0.336569	AB	307	AB	289	0	14	14	1.267	8.9			36.5	37
232	Sham NRS	98	0.142857	2.33	0.37	762.385	1.67	195.3	15.5	0.272438	AB	304	AB	342	12	2	14	1.205	10.4	11.05	13.74	33	33
235	RUPP NRS	111	1			274.113	6.82	412.3		0.244207	AB	306	AB	253	0	12	12	1.03	11.9		15.51	31	30
236	RUPP NRS	122	0.928571	1.82		665.548	1.15	308	6.375	0.129585	AB	297	AB	281	1	13	14	1.037	9.8		12.97	33	34
239	RUPP NRS	118	0.357143	1.76	0.38	724.833	3.24	241.7	14.375	0.244995	AB	323	AB	299	9	5	14	1.216	10.7	9.11	26.17	30	31
240	RUPPaPMN	106	0.785714	2.32	0.42	636.762	2.145	376.2		0.110616	AB	327	AB	329	3	11	14	1.27	9.4	10.24	17.94	34	34
243	RUPP NRS	99	1			1663.4		508.1		0.0987226	AB	278	AB	249	0	14	14				17.23		29
244	RUPPaPMN	99	0.416667	2.16	0.363	951.6	4.86	525.4		0.0446847	AB	289	AB	282	7	5	12	1.097	8.1	13.32	15.23		32
248	RUPPaPMN	107	1			698.8		236.2		0.0290246	AB	280	AB	258	0	11	11		10.9		16.4	41	38
249	Sham NRS	95	0	2.47	0.396	1820.7		266.7	15.3275	0.121067	AB	280	AB	318	11	0	11		22.6	10.73	14.68	35	30
250	RUPP NRS	114	1			542.8	4.62	354.8		0.160226	AB	290	AB	270	0	13	13	1.154	9.5		12.32	39	36
251	ShamaPMN	95	0	2.08	0.412	1800	2.17	222.4	16.375	0.116649	AB	319	AB	336	13	0	13	1.134	7.2	12.08	16.93	38	27
252	RUPP NRS	120	0.714286	2.22	0.403	1521.9	2.7	289		0.0667473	AB	317	AB	295	4	10	14	1.174		12.19	16.04	36	36
253	Sham NRS	90	0	2.36	0.53	1868.6	1.92	301.6	9.375	0.250934	AB	295	AB	342	12	0	12	1.551	5.8	18.3	12.26	34	35
254	RUPP NRS	110	1			517	1.92	495.6		0.151752	AB	280	AB	251	0	14	14	1.26	9.4		10.3	40	42
256	RUPP NRS	109	1			823.5	4.08	502.3		0.0817596	AB	322	AB	261	0	14	14	1.625	11.3		17.23	33	36
257	ShamaPMN		0	2.23	0.432	1239		163.8	2.75	0.0179765	AB	319	AB	336	13	0	13			7.42	16.34	34	27
258	Sham NRS	96	0.0588235	1.86	0.385	1361.7	3.02	267	7.875	0.187706	AB	332	AB	360	16	1	17	1.511	12.7	9.32	15.45	34	32
259	RUPP NRS	113	1			787.4		647.6		0.18441	AB	340	AB	254	0	13	13		12.6		18.59	27	27
261	ShamaPMN	96	0.0714286	2.15	0.393	978		284.5	1.505	0.0207895	AB	295	AB	323	13	1	14		16.3	8.99	19.12	34	31
263	RUPP NRS	98	0.642857	2.29	0.43	859.3		313		0.264866	AB	301	AB	300	5	9	14	2.12	7.8	11.97	20.07	38	35
264	RUPPaPMN	104	0.857143	1.935		700.3	3.78	308.2		0.0186827	AB	288	AB	276	2	12	14	1.62	7.2	12.24	16.22	37	38
265	Sham NRS		0.0769231	2.17	0.42	1209.3		297	9.413	0.221392	AB	295	AB	320	12	1	13			10.62	20.54	32	32
266	Sham NRS	92	0.0625	2.02	0.36	1279.7	0.84	282.2	7.625	0.176596	AB	307	AB	336	15	1	16	1.659		11.81	21.73	34	32
267	RUPP NRS	116	0.583333	2.47	0.52			269.6	6.75	0.105244	AB	298	AB	295	5	7	12			15.44	15.93	35	32
268	ShamaPMN	99	0.272727	2.49	0.46	774.8	2.38	199	2.28	0.0249478	AB	293	AB	306	8	3	11	1.991		12.62	22.02	34	31
269	RUPPaPMN	112	0.583333	2.07	0.4	810.1	2.19	244.7	6	0.145399	AB	290	AB	289	5	7	12	1.525	8.4	9.32	15.75	32	35
277	RUPPaPMN	111	0.7	2.29		743.3		200.6	4.625	0.0751915	AB	273	AB	263	3	7	10				14.51	28	30
278	ShamaPMN	94	0.0833333	2.37	0.47	1515.7	2.36	447.8	1.125	0.0746529	AB	280	AB	310	11	1	12	1.381	9.2	18.23	23.27	39	30.5
279	RUPPaPMN	95	1			761.2	4.8	518.3		0.0150622	AB	272	AB	240	0	11	11		14.7		12.02	32	30
280	RUPP NRS	115	0.0833333	2.25	0.37	698.8	0.83	310.2	11.125	0.162441	AB	270	AB	291	11	1	12	1.736	8.2	14.47	14.98	33	34
281	RUPPaPMN	125	0.727273	2.08	0.383	424.1	3.58	335.1		0.07076	AB	259	AB	275	3	8	11		10.7	9.48	13.68		34
282	RUPP NRS	107	0.666667	1.83	0.455	781	4.07	187.4	8.875	0.0976763	AB	263	AB	260	4	8	12	3.063	6.7	13.82	10.72		35
