# Supplementary material for: Neutrophil Depletion Attenuates Placental Ischemia-Induced Hypertension in the Rat
Source: PLoS One. 2015 Jul 2;10(7):e0132063. doi: 10.1371/journal.pone.0132063 (PMC4509576; doi:10.1371/journal.pone.0132063)
Supplement: S2 File — (XLSX) [file pone.0132063.s004.xlsx]

## Sheet: WBC depletion timecourse
	Pre Avg	Day 14 Avg		Day 16 Avg		Day 18 Avg	Day 19 Avg
RUPP NRS	1.96846	1.43079		2.22333		1.59086	1.16171
RUPP aPMN	1.97944	0.88056		1.0486		0.84161	0.88278		Fit Group
Sham NRS	2.05	1.7108		1.70825		1.86333	1.525
Sham aPMN	1.905	0.777		0.7741		0.49	0.42758
									Oneway Analysis of Pre D13 and d14 WBC x 10^7/ml By Treatment simple %PMN
	Pre SD	Day 14 SD		Day 16 SD		Day 18 SD	Day 19 SD
									Missing Rows
									2Excluded Rows
									22
	SE								Means and Std Deviations
	0.11482	0.13055		0.15836		0.2022	0.20533
	0.10029	0.13624		0.14851		0.13724	0.3926		Level	Number	Mean	Std Dev	Std Err Mean	Lower 95%	Upper 95%
	0.20732	0.22014		0.15363		0.07562	0.29109		RUPP NRS	13	1.96846	0.414002	0.11482	1.7183	2.2186
	0.21277	0.10933		0.08181		0.16621	0.23057		RUPPaPMN	9	1.97944	0.300858	0.10029	1.7482	2.2107
									Sham NRS	5	2.05	0.463573	0.20732	1.4744	2.6256
									ShamaPMN	6	1.905	0.521181	0.21277	1.3581	2.4519
									Oneway Analysis of d14 WBC X 10^7/mL By Treatment simple %PMN
									Missing Rows
									1Excluded Rows
									22
									Means and Std Deviations
									Level	Number	Mean	Std Dev	Std Err Mean	Lower 95%	Upper 95%
									RUPP NRS	14	1.43079	0.488476	0.13055	1.1487	1.7128
									RUPPaPMN	9	0.88056	0.408714	0.13624	0.5664	1.1947
									Sham NRS	5	1.7108	0.492253	0.22014	1.0996	2.322
									ShamaPMN	6	0.777	0.267793	0.10933	0.496	1.058
									Oneway Analysis of d16 WBC x 10^7/mL By Treatment simple %PMN
									Missing Rows
									18Excluded Rows
									22
									Means and Std Deviations
									Level	Number	Mean	Std Dev	Std Err Mean	Lower 95%	Upper 95%
									RUPP NRS	3	2.22333	0.274287	0.15836	1.542	2.9047
									RUPPaPMN	5	1.0486	0.33208	0.14851	0.6363	1.4609
									Sham NRS	4	1.70825	0.307266	0.15363	1.2193	2.1972
									ShamaPMN	5	0.7741	0.18293	0.08181	0.547	1.0012
									Oneway Analysis of d18 WBC x 10^7/mL By Treatment simple %PMN
									Excluded Rows
									22
									Means and Std Deviations
									Level	Number	Mean	Std Dev	Std Err Mean	Lower 95%	Upper 95%
									RUPP NRS	14	1.59086	0.75658	0.2022	1.154	2.0277
									RUPPaPMN	9	0.84161	0.411708	0.13724	0.5251	1.1581
									Sham NRS	6	1.86333	0.185221	0.07562	1.669	2.0577
									ShamaPMN	6	0.49	0.407121	0.16621	0.0628	0.9172
									Oneway Analysis of d19 WBC x 10^7/mL By Treatment simple %PMN
									Excluded Rows
									22
									Means and Std Deviations
									Level	Number	Mean	Std Dev	Std Err Mean	Lower 95%	Upper 95%
									RUPP NRS	14	1.16171	0.76827	0.20533	0.7181	1.6053
									RUPPaPMN	9	0.88278	1.1778	0.3926	-0.0226	1.7881
									Sham NRS	6	1.525	0.71302	0.29109	0.7767	2.2733
									ShamaPMN	6	0.42758	0.56477	0.23057	-0.1651	1.0203

## Sheet: Total PMN depletion timecourse
	Pre Avg	Day 14 Avg		Day 16 Avg		Day 18 Avg	Day 19 Avg
RUPP NRS	0.446736	0.387199		0.671225		0.473985	0.689141
RUPP aPMN	0.347568	0.030771		0.050726		0.071114	0.47208		Fit Group
Sham NRS	0.517378	0.55688		0.650614		0.785957	0.907999
Sham aPMN	0.397567	0.033635		0.035838		0.049754	0.227647
									Oneway Analysis of Pre d13 and 14 Total PMN X 10^7 By Treatment simple %PMN
	Pre SD	Day 14 SD		Day 16 SD		Day 18 SD	Day 19 SD
									Missing Rows
									1Excluded Rows
									22
	SE								Means and Std Deviations
	0.03028	0.04454		0.04293		0.07579	0.13954
	0.0239	0.01136		0.01337		0.03511	0.30932		Level	Number	Mean	Std Dev	Std Err Mean	Lower 95%	Upper 95%
	0.0756	0.08051		0.07398		0.09127	0.11646		RUPP NRS	14	0.446736	0.113306	0.03028	0.38132	0.51216
	0.04547	0.00989		0.01014		0.04043	0.19684		RUPPaPMN	9	0.347568	0.0717	0.0239	0.29245	0.40268
									Sham NRS	5	0.517378	0.169038	0.0756	0.30749	0.72727
									ShamaPMN	6	0.397567	0.111374	0.04547	0.28069	0.51445
									Oneway Analysis of d14 Total PMN X 10^7 By Treatment simple %PMN
									Missing Rows
									1Excluded Rows
									22
									Means and Std Deviations
									Level	Number	Mean	Std Dev	Std Err Mean	Lower 95%	Upper 95%
									RUPP NRS	14	0.387199	0.166644	0.04454	0.29098	0.48342
									RUPPaPMN	9	0.030771	0.034066	0.01136	0.00459	0.05696
									Sham NRS	5	0.55688	0.180029	0.08051	0.33334	0.78042
									ShamaPMN	6	0.033635	0.024231	0.00989	0.00821	0.05906
									Oneway Analysis of d16 Total PMN X 10^7 By Treatment simple %PMN
									Missing Rows
									19Excluded Rows
									22
									Means and Std Deviations
									Level	Number	Mean	Std Dev	Std Err Mean	Lower 95%	Upper 95%
									RUPP NRS	2	0.671225	0.060705	0.04293	0.12581	1.2166
									RUPPaPMN	5	0.050726	0.029906	0.01337	0.01359	0.0879
									Sham NRS	4	0.650614	0.147958	0.07398	0.41518	0.886
									ShamaPMN	5	0.035838	0.022673	0.01014	0.00768	0.064
									Oneway Analysis of d18 Total PMN X 10^7 By Treatment simple %PMN
									Missing Rows
									2Excluded Rows
									22
									Means and Std Deviations
									Level	Number	Mean	Std Dev	Std Err Mean	Lower 95%	Upper 95%
									RUPP NRS	13	0.473985	0.273249	0.07579	0.3089	0.6391
									RUPPaPMN	8	0.071114	0.099293	0.03511	-0.0119	0.1541
									Sham NRS	6	0.785957	0.223567	0.09127	0.5513	1.0206
									ShamaPMN	6	0.049754	0.099032	0.04043	-0.0542	0.1537
									Oneway Analysis of d19 Total PMN X 10^7 By Treatment simple %PMN
									Excluded Rows
									22
									Means and Std Deviations
									Level	Number	Mean	Std Dev	Std Err Mean	Lower 95%	Upper 95%
									RUPP NRS	14	0.689141	0.522109	0.13954	0.3877	0.9906
									RUPPaPMN	9	0.47208	0.927946	0.30932	-0.2412	1.1854
									Sham NRS	6	0.907999	0.285257	0.11646	0.6086	1.2074
									ShamaPMN	6	0.227647	0.482165	0.19684	-0.2784	0.7336

## Sheet: % Lymph depletion 
	Pre Avg	Day 14 Avg		Day 16 Avg		Day 18 Avg	Day 19 Avg
RUPP NRS	74.4857	70.6571		70.5		68.8846	42.6286
RUPP aPMN	77.9	95.6444		93.5		90.8625	62.3889		Fit Group
Sham NRS	73.64	66.5833		59.125		56.6333	36.5833
Sham aPMN	77.2833	93.8333		93.16		92.4167	78.8667
									Oneway Analysis of Pre d13 and d14 % lymph By Treatment simple %PMN
	Pre SD	Day 14 SD		Day 16 SD		Day 18 SD	Day 19 SD
									Missing Rows
									1Excluded Rows
									22
	SE								Means and Std Deviations
	1.9433	2.4655		7.2319		3.3971	4.497
	3.138	1.1666		1.3038		3.1101	8.181		Level	Number	Mean	Std Dev	Std Err Mean	Lower 95%	Upper 95%
	2.0074	3.0016		3.4362		3.2997	3.441		RUPP NRS	14	74.4857	7.27111	1.9433	70.288	78.684
	2.6777	1.5312		1.4545		4.1113	13.075		RUPPaPMN	9	77.9	9.41395	3.138	70.664	85.136
									Sham NRS	5	73.64	4.48865	2.0074	68.067	79.213
									ShamaPMN	6	77.2833	6.55909	2.6777	70.4	84.167
									Oneway Analysis of d14 %lymph By Treatment simple %PMN
									Excluded Rows
									22
									Means and Std Deviations
									Level	Number	Mean	Std Dev	Std Err Mean	Lower 95%	Upper 95%
									RUPP NRS	14	70.6571	9.22494	2.4655	65.331	75.983
									RUPPaPMN	9	95.6444	3.49968	1.1666	92.954	98.335
									Sham NRS	6	66.5833	7.35239	3.0016	58.867	74.299
									ShamaPMN	6	93.8333	3.75056	1.5312	89.897	97.769
									Oneway Analysis of d16 %lymph By Treatment simple %PMN
									Missing Rows
									16Excluded Rows
									22
									Means and Std Deviations
									Level	Number	Mean	Std Dev	Std Err Mean	Lower 95%	Upper 95%
									RUPP NRS	5	70.5	16.171	7.2319	50.421	90.579
									RUPPaPMN	5	93.5	2.9155	1.3038	89.88	97.12
									Sham NRS	4	59.125	6.8723	3.4362	48.19	70.06
									ShamaPMN	5	93.16	3.2524	1.4545	89.122	97.198
									Oneway Analysis of d18 %lymph By Treatment simple %PMN
									Missing Rows
									2Excluded Rows
									22
									Means and Std Deviations
									Level	Number	Mean	Std Dev	Std Err Mean	Lower 95%	Upper 95%
									RUPP NRS	13	68.8846	12.2486	3.3971	61.483	76.29
									RUPPaPMN	8	90.8625	8.7966	3.1101	83.508	98.22
									Sham NRS	6	56.6333	8.0825	3.2997	48.151	65.12
									ShamaPMN	6	92.4167	10.0706	4.1113	81.848	102.99
									Oneway Analysis of d19 %lymph By Treatment simple %PMN
									Excluded Rows
									22
									Means and Std Deviations
									Level	Number	Mean	Std Dev	Std Err Mean	Lower 95%	Upper 95%
									RUPP NRS	14	42.6286	16.8247	4.497	32.914	52.34
									RUPPaPMN	9	62.3889	24.5417	8.181	43.524	81.25
									Sham NRS	6	36.5833	8.4296	3.441	27.737	45.43
									ShamaPMN	6	78.8667	32.0282	13.075	45.255	112.48

## Sheet: Total Lymph depletion timecou 
	Pre Avg	Day 14 Avg		Day 16 Avg		Day 18 Avg	Day 19 Avg
RUPP NRS	1.4596	1.01815		1.38343		1.0381	0.449994
RUPP aPMN	1.53938	0.83794		0.97467		0.7064	0.393313		Fit Group
Sham NRS	1.50396	1.12128		1.01642		1.05888	0.595913
Sham aPMN	1.48512	0.72931		0.72196		0.4316	0.189889
									Oneway Analysis of Pre d13 and d14 total lymph X 10^7 By Treatment simple %PMN
	Pre SD	Day 14 SD		Day 16 SD		Day 18 SD	Day 19 SD
									Missing Rows
									1Excluded Rows
									22
	SE								Means and Std Deviations
	0.10639	0.09946		0.04828		0.148	0.08129
	0.09637	0.12623		0.12848		0.12	0.10498		Level	Number	Mean	Std Dev	Std Err Mean	Lower 95%	Upper 95%
	0.14007	0.15913		0.12407		0.08283	0.17536		RUPP NRS	14	1.4596	0.398082	0.10639	1.2298	1.6894
	0.19235	0.10416		0.0805		0.127	0.07383		RUPPaPMN	9	1.53938	0.289103	0.09637	1.3172	1.7616
									Sham NRS	5	1.50396	0.313213	0.14007	1.1151	1.8929
									ShamaPMN	6	1.48512	0.471166	0.19235	0.9907	1.9796
									Oneway Analysis of d14 Total Lymph X 10^7 By Treatment simple %PMN
									Missing Rows
									1Excluded Rows
									22
									Means and Std Deviations
									Level	Number	Mean	Std Dev	Std Err Mean	Lower 95%	Upper 95%
									RUPP NRS	14	1.01815	0.372141	0.09946	0.80328	1.233
									RUPPaPMN	9	0.83794	0.378704	0.12623	0.54684	1.129
									Sham NRS	5	1.12128	0.355835	0.15913	0.67945	1.5631
									ShamaPMN	6	0.72931	0.255139	0.10416	0.46155	0.9971
									Oneway Analysis of d16 Total Lymph X 10^7 By Treatment simple %PMN
									Missing Rows
									19Excluded Rows
									22
									Means and Std Deviations
									Level	Number	Mean	Std Dev	Std Err Mean	Lower 95%	Upper 95%
									RUPP NRS	2	1.38343	0.068271	0.04828	0.77003	1.9968
									RUPPaPMN	5	0.97467	0.287289	0.12848	0.61795	1.3314
									Sham NRS	4	1.01642	0.248133	0.12407	0.62159	1.4113
									ShamaPMN	5	0.72196	0.180007	0.0805	0.49846	0.9455
									Oneway Analysis of d18 Total Lymph X 10^7 By Treatment simple %PMN
									Missing Rows
									2Excluded Rows
									22
									Means and Std Deviations
									Level	Number	Mean	Std Dev	Std Err Mean	Lower 95%	Upper 95%
									RUPP NRS	13	1.0381	0.534	0.148	0.72	1.361
									RUPPaPMN	8	0.7064	0.3382	0.12	0.42	0.989
									Sham NRS	6	1.05888		0.08283
									ShamaPMN	6	0.4316	0.3115	0.127	0.1	0.758
									Oneway Analysis of d19 Total Lymph X 10^7 By Treatment simple %PMN
									Excluded Rows
									22
									Means and Std Deviations
									Level	Number	Mean	Std Dev	Std Err Mean	Lower 95%	Upper 95%
									RUPP NRS	14	0.449994	0.304146	0.08129	0.27439	0.6256
									RUPPaPMN	9	0.393313	0.314937	0.10498	0.15123	0.6354
									Sham NRS	6	0.595913	0.429546	0.17536	0.14513	1.0467
									ShamaPMN	6	0.189889	0.180846	0.07383	0.0001	0.3797

## Sheet: Total Platelet JR
	Pre Avg	Day 14 Avg		Day 16 Avg		Day 18 Avg	Day 19 Avg
RUPP NRS	9.3071	8.7131		9.45333		10.9371	10.9571
RUPP aPMN	10.2267	9.9511		9.87333		10.0911	10.2311		Fit Group
Sham NRS	10.024	10.416		9.085		10.35	11.37
Sham aPMN	9.58	7.46		7.76		7.9333	8.9267
									Oneway Analysis of Pre d13 and pre d14 avg platelet x10^8 By Treatment simple %PMN
	Pre SD	Day 14 SD		Day 16 SD		Day 18 SD	Day 19 SD
									Missing Rows
									1Excluded Rows
									22
	SE								Means and Std Deviations
	0.6428	0.9957		0.5002		0.80654	1.1007
	0.9238	1.0213		2.1985		0.69834	0.683		Level	Number	Mean	Std Dev	Std Err Mean	Lower 95%	Upper 95%
	0.6917	0.9174		0.6604		0.47606	0.9555		RUPP NRS	14	9.3071	2.40505	0.6428	7.9185	10.696
	1.221	1.2774		0.9216		0.98264	0.8672		RUPPaPMN	9	10.2267	2.77153	0.9238	8.0963	12.357
									Sham NRS	5	10.024	1.5467	0.6917	8.1035	11.944
									ShamaPMN	6	9.58	2.99079	1.221	6.4414	12.719
									Oneway Analysis of d14 Platelets x 10^8/mL By Treatment simple %PMN
									Missing Rows
									2Excluded Rows
									22
									Means and Std Deviations
									Level	Number	Mean	Std Dev	Std Err Mean	Lower 95%	Upper 95%
									RUPP NRS	13	8.7131	3.58992	0.9957	6.5437	10.882
									RUPPaPMN	9	9.9511	3.06376	1.0213	7.5961	12.306
									Sham NRS	5	10.416	2.05136	0.9174	7.8689	12.963
									ShamaPMN	6	7.46	3.12904	1.2774	4.1763	10.744
									Oneway Analysis of d16 Platelet x 10^8/mL By Treatment simple %PMN
									Missing Rows
									20Excluded Rows
									22
									Means and Std Deviations
									Level	Number	Mean	Std Dev	Std Err Mean	Lower 95%	Upper 95%
									RUPP NRS	3	9.45333	0.86633	0.5002	7.3012	11.605
									RUPPaPMN	3	9.87333	3.8079	2.1985	0.414	19.333
									Sham NRS	4	9.085	1.32085	0.6604	6.9832	11.187
									ShamaPMN	5	7.76	2.06068	0.9216	5.2013	10.319
									Oneway Analysis of d18 Platelet x 10^8/mL By Treatment simple %PMN
									Excluded Rows
									22
									Means and Std Deviations
									Level	Number	Mean	Std Dev	Std Err Mean	Lower 95%	Upper 95%
									RUPP NRS	14	10.9371	3.01778	0.80654	9.1947	12.68
									RUPPaPMN	9	10.0911	2.09502	0.69834	8.4807	11.701
									Sham NRS	6	10.35	1.1661	0.47606	9.1262	11.574
									ShamaPMN	6	7.9333	2.40698	0.98264	5.4074	10.459
									Oneway Analysis of d19 Platelet x 10^8/mL By Treatment simple %PMN
									Excluded Rows
									22
									Means and Std Deviations
									Level	Number	Mean	Std Dev	Std Err Mean	Lower 95%	Upper 95%
									RUPP NRS	14	10.9571	4.11854	1.1007	8.5792	13.335
									RUPPaPMN	9	10.2311	2.04886	0.683	8.6562	11.806
									Sham NRS	6	11.37	2.34049	0.9555	8.9138	13.826
									ShamaPMN	6	8.9267	2.12413	0.8672	6.6975	11.156
